# Supplementary material for: Psychometric Validation of the Mother–Infant Bonding Scale in Greek Mothers up to 1 Year Postpartum
Source: Behav Sci (Basel). 2026 Mar 9;16(3):397. doi: 10.3390/bs16030397 (PMC13023964; doi:10.3390/bs16030397)
Supplement: Supplementary file 1 [file behavsci-16-00397-s001.zip]

Archive with 1 entries (1 files):
- behavsci-4058608-supplementary.pdf
